# Supplementary material for: The protocol for developing health and disease prevention services: An exercise-based prediction model integrating genomic test results
Source: PLoS One. 2025 Jul 22;20(7):e0327947. doi: 10.1371/journal.pone.0327947 (PMC12282888; doi:10.1371/journal.pone.0327947)
Supplement: S1 File — S1 SPIRIT checklist. S2 Recruitment of research participants. S3 Yeungnam University Research Participant Recruitment Poster. S4 Leaflet Brochure. S5 3 banners. S6 the study plan translator. S7 IRB Review Notification translator. S8 the funding certification. S9 Human Subjects Research Consent Explanation and Consent Form. S10 Medical history questionnaire. S11 Exercise participation questionnaire. (ZIP) [file pone.0327947.s001.zip]

Archive with 12 entries (12 files):
- S1 SPIRIT_checklist.pdf
- S10 Medical history questionnaire.pdf
- S11 Exercise participation eligibility screening.pdf
- S12 Human_Subjects_Checklist.docx
- S2 Recruitment of research participants.pdf
- S3 Yeungnam University Reserch Participant Recruitment Poster.pdf
- S4 leaflet Brochure.pdf
- S5 3 banners.pdf
- S6 the study plan translator.pdf
- S7 IRB Review Notification translator.pdf
- S8 the funding certification.pdf
- S9 Human subjects Research Consent Explanation and Consent Form.pdf
